# Supplementary material for: Psychosocial Effects and Use of Communication Technologies during Home Confinement in the First Wave of the COVID-19 Pandemic in Italy and The Netherlands
Source: Int J Environ Res Public Health. 2021 Mar 5;18(5):2619. doi: 10.3390/ijerph18052619 (PMC7967354; doi:10.3390/ijerph18052619)
Supplement: Supplementary file 1 [file ijerph-18-02619-s001.zip]

Archive with 3 entries (3 files):
- full English version-Effects of Home Confinement on Multiple Lifestyle Behaviours During the COVID-19 Outbreak (ECLB-COVID19) (1).pdf
- ITA and Dutch version-ECLB-COVID19.pdf
- IJERPH highlighted version.docx
